# Supplementary material for: Integrated physiological and transcriptomic data revealed the cold-resistant mechanisms in reproductive organs of the ‘Jinguang’ pear cultivar
Source: Front Plant Sci. 2025 Feb 3;15:1501774. doi: 10.3389/fpls.2024.1501774 (PMC11830666; doi:10.3389/fpls.2024.1501774)
Supplement: Supplementary file 1 [file DataSheet1.zip]

Archive with 24 entries (23 files):
- Raw data/
- Raw data/CAT-SPSS.spv
- Raw data/CAT.xlsx
- Raw data/Free proline content-SPSS.spv
- Raw data/Free proline content.xlsx
- Raw data/MDA-SPSS.spv
- Raw data/MDA.xlsx
- Raw data/POD-SPSS.spv
- Raw data/POD.xlsx
- Raw data/RNA-seq-SPSS.spv
- Raw data/RNAseq+qPCR-PCR.xlsx
- Raw data/Relative conductivity-SPSS.spv
- Raw data/Relative conductivity.xlsx
- Raw data/SOD-SPSS.spv
- Raw data/SOD.xlsx
- Raw data/Soluble protein-SPSS.spv
- Raw data/Soluble protein.xlsx
- Raw data/Soluble sugar content-SPSS.spv
- Raw data/Soluble sugar content.xlsx
- Raw data/qPCR -pycom12g02440,pycom15g14190.xlsx
- Raw data/qPCR-pycom09g18240;pycom07g14600;pycom15g25080.xlsx
- Raw data/qPCR-pycom15g25310,pycom05g25340.xlsx
- Raw data/qPCR-pycom17g27040,pycom07g01880.xlsx
- Raw data/qRT-PCR-SPSS.spv
