# Supplementary material for: Integrated physiological and transcriptomic data revealed the cold-resistant mechanisms in reproductive organs of the ‘Jinguang’ pear cultivar
Source: Front Plant Sci. 2025 Feb 3;15:1501774. doi: 10.3389/fpls.2024.1501774 (PMC11830666; doi:10.3389/fpls.2024.1501774)
Supplement: Supplementary file 1 [file DataSheet1.zip › Raw data/CAT.xlsx]

## Sheet: Sheet1
CAT
flower							young fruit													1	37.6667		描述
4.69	3.786	0.904	37.6667	37.4306	1		4.322	3.609	0.713	29.7083	31.6528									1	37.5		VAR00002
4.56	3.66	0.9	37.5		1		4.437	3.592	0.845	35.2083										1	37.125				N	平均值	标准差	标准误差	平均值的 95% 置信区间		最小值	最大值	成分间方差
4.493	3.602	0.891	37.125		1		4.334	3.613	0.721	30.0417										2	39.6667								下限	上限
4.872	3.92	0.952	39.6667	39.5833	2		4.958	3.758	1.2	50	42.2361									2	40.125		1		3	37.4306	0.27743	0.16017	36.7414	38.1197	37.13	37.67
4.736	3.773	0.963	40.125		2		4.626	3.773	0.853	35.5417										2	38.9583		2		3	39.5833	0.58778	0.33936	38.1232	41.0435	38.96	40.13
4.355	3.42	0.935	38.9583		2		4.637	3.649	0.988	41.1667										3	50.1667		3		3	50.6111	0.53738	0.31025	49.2762	51.946	50.17	51.21
4.877	3.673	1.204	50.1667	50.6111	3		4.374	3.588	0.786	32.75	36.9722									3	51.2083		4		3	37.4167	0.94373	0.54486	35.0723	39.761	36.54	38.42
4.83	3.601	1.229	51.2083		3		4.404	3.589	0.815	33.9583										3	50.4583		5		3	27.7917	0.56366	0.32543	26.3915	29.1919	27.21	28.33
4.911	3.7	1.211	50.4583		3		4.653	3.592	1.061	44.2083										4	38.4167		6		3	31.6528	3.08371	1.78038	23.9924	39.3131	29.71	35.21
4.352	3.43	0.922	38.4167	37.4167	4		4.292	3.542	0.75	31.25	29.4167									4	37.2917		7		3	42.2361	7.28825	4.20787	24.1311	60.3411	35.54	50
4.464	3.569	0.895	37.2917		4		4.398	3.579	0.819	34.125										4	36.5417		8		3	36.9722	6.29571	3.63483	21.3328	52.6116	32.75	44.21
4.457	3.58	0.877	36.5417		4		4.119	3.57	0.549	22.875										5	27.8333		9		3	29.4167	5.84478	3.37449	14.8974	43.9359	22.88	34.13
4.213	3.545	0.668	27.8333	27.7917	5		3.913	3.512	0.401	16.7083	19.5139									5	27.2083		10		3	19.5139	4.71576	2.72265	7.7993	31.2285	16.71	24.96
4.126	3.473	0.653	27.2083		5		4.063	3.464	0.599	24.9583										5	28.3333		总计		30	35.2625	8.94371	1.63289	31.9229	38.6021	16.71	51.21
4.105	3.425	0.68	28.3333		5		3.781	3.376	0.405	16.875										6	29.7083		模型	固定效应			4.00729	0.73163	33.7364	36.7886
																				6	35.2083			随机效应				2.72066	29.1079	41.4171			68.6673
			花																	6	30.0417
			1	37.6667		描述														7	50
			1	37.5		VAR00002														7	35.5417		VAR00002
			1	37.125				N	平均值	标准差	标准误差	平均值的 95% 置信区间		最小值	最大值	成分间方差				7	41.1667			VAR00001	N	Alpha 的子集 = 0.05
			2	39.6667								下限	上限							8	32.75					1	2	3	4	5
			2	40.125		1		3	37.4306	0.27743	0.16017	36.7414	38.1197	37.13	37.67					8	33.9583		邓肯a	10	3	19.5139
			2	38.9583		2		3	39.5833	0.58778	0.33936	38.1232	41.0435	38.96	40.13					8	44.2083			5	3		27.7917
			3	50.1667		3		3	50.6111	0.53738	0.31025	49.2762	51.946	50.17	51.21					9	31.25			9	3		29.4167
			3	51.2083		4		3	37.4167	0.94373	0.54486	35.0723	39.761	36.54	38.42					9	34.125			6	3		31.6528	31.6528
			3	50.4583		5		3	27.7917	0.56366	0.32543	26.3915	29.1919	27.21	28.33					9	22.875			8	3			36.9722	36.9722
			4	38.4167		总计		15	38.5667	7.55119	1.94971	34.385	42.7484	27.21	51.21					10	16.7083			4	3			37.4167	37.4167
			4	37.2917		模型	固定效应			0.61961	0.15998	38.2102	38.9231							10	24.9583			1	3			37.4306	37.4306
			4	36.5417			随机效应				3.63879	28.4638	48.6696			66.0761				10	16.875			2	3				39.5833
			5	27.8333																				7	3				42.2361
			5	27.2083																				3	3					50.6111
			5	28.3333																				显著性		1	0.278	0.12	0.163	1
																							将显示齐性子集中各个组的平均值。
	CAT花						VAR00002																a 使用调和平均值样本大小 = 3.000。
1	37.4306	0.27743	c					VAR00001	N	Alpha 的子集 = 0.05
2	39.5833	0.58778	b							1	2	3	4
3	50.6111	0.53738	a				邓肯a	5	3	27.7917												1	37.4306	0.27743	bc
4	37.4167	0.94373	c					4	3		37.4167											2	39.5833	0.58778	b
5	27.7917	0.56366	d					1	3		37.4306											3	50.6111	0.53738	a
								2	3			39.5833										4	37.4167	0.94373	bc
								3	3				50.6111									5	27.7917	0.56366	d
								显著性		1	0.979	1	1									6	31.6528	3.08371	cd
							将显示齐性子集中各个组的平均值。															7	42.2361	7.28825	b
							a 使用调和平均值样本大小 = 3.000。															8	36.9722	6.29571	bc
																						9	29.4167	5.84478	d
			果																			10	19.5139	4.71576	e
			1	29.7083		描述
			1	35.2083		VAR00002
			1	30.0417				N	平均值	标准差	标准误差	平均值的 95% 置信区间		最小值	最大值	成分间方差
			2	50								下限	上限
			2	35.5417		1		3	31.6528	3.08371	1.78038	23.9924	39.3131	29.71	35.21
			2	41.1667		2		3	42.2361	7.28825	4.20787	24.1311	60.3411	35.54	50
			3	32.75		3		3	36.9722	6.29571	3.63483	21.3328	52.6116	32.75	44.21
			3	33.9583		4		3	29.4167	5.84478	3.37449	14.8974	43.9359	22.88	34.13
			3	44.2083		5		3	19.5139	4.71576	2.72265	7.7993	31.2285	16.71	24.96
			4	31.25		总计		15	31.9583	9.23462	2.38437	26.8444	37.0723	16.71	50
			4	34.125		模型	固定效应			5.63318	1.45448	28.7175	35.1991
			4	22.875			随机效应				3.82223	21.3461	42.5706			62.4698
			5	16.7083
			5	24.9583
			5	16.875
	CAT果					VAR00002
1	31.6528	3.08371	ab				VAR00001	N	Alpha 的子集 = 0.05
2	42.2361	7.28825	a						1	2	3
3	36.9722	6.29571	ab			邓肯a	5	3	19.5139
4	29.4167	5.84478	bc				4	3	29.4167	29.4167
5	19.5139	4.71576	c				1	3		31.6528	31.6528
							3	3		36.9722	36.9722
							2	3			42.2361
							显著性		0.057	0.148	0.052
						将显示齐性子集中各个组的平均值。
						a 使用调和平均值样本大小 = 3.000。
				花CAT				花Pr
			CK	37.4267	0.28042	31.6528	3.08371	90.07	11.3875	62.2831	3.16729
			M1	39.58	0.57819	42.2361	7.28825	99.5067	5.47299	76.1908	4.06154
			M2	50.5967	0.55194	36.9722	6.29571	122.893	10.8881	86.8369	4.89956
			M3	37.4233	0.94511	29.4167	5.84478	114.2	9.35309	72.9292	6.11557
			M4	27.7933	0.55302	19.5139	4.71576	98.2767	5.87406	65.9138	2.02517
