# Supplementary material for: Integrated physiological and transcriptomic data revealed the cold-resistant mechanisms in reproductive organs of the ‘Jinguang’ pear cultivar
Source: Front Plant Sci. 2025 Feb 3;15:1501774. doi: 10.3389/fpls.2024.1501774 (PMC11830666; doi:10.3389/fpls.2024.1501774)
Supplement: Supplementary file 1 [file DataSheet1.zip › Raw data/Free proline content.xlsx]

## Sheet: Sheet1
Free proline content
flower				young fruit
0.098	26.013	32.3043		0.118	34.219	36.2705
0.117	33.8087			0.122	35.8602
0.125	37.0911			0.129	38.7323														1	26.013		描述
0.126	37.5014	42.2883		0.157	50.2207	48.8531													1	33.8087		VAR00002
0.144	44.8868			0.155	49.4001														1	37.0911				N	平均值	标准差	标准误差	平均值的 95% 置信区间		最小值	最大值	成分间方差
0.143	44.4765			0.149	46.9383														2	37.5014								下限	上限
0.175	57.6061	59.7944		0.23	80.1726	79.6256													2	44.8868		1		3	32.3043	5.69022	3.28525	18.169	46.4396	26.01	37.09
0.194	65.4018			0.229	79.7623														2	44.4765		2		3	42.2883	4.15059	2.39635	31.9776	52.5989	37.5	44.89
0.172	56.3752			0.227	78.9417														3	57.6061		3		3	59.7944	4.89502	2.82614	47.6345	71.9543	56.38	65.4
0.221	76.4799	66.496		0.211	72.3769	70.1887													3	65.4018		4		3	66.496	8.76481	5.06037	44.723	88.269	60.07	76.48
0.181	60.0679			0.201	68.2739														3	56.3752		5		3	60.0679	1.6412	0.94755	55.991	64.1449	58.43	61.71
0.188	62.94			0.205	69.9151														4	76.4799		6		3	36.2705	2.28445	1.31893	30.5956	41.9454	34.22	38.73
0.181	60.0679	60.0679		0.204	69.5048	74.4284													4	60.0679		7		3	48.8531	1.70822	0.98624	44.6096	53.0965	46.94	50.22
0.177	58.4267			0.234	81.8138														4	62.94		8		3	79.6256	0.62674	0.36185	78.0686	81.1825	78.94	80.17
0.185	61.7091			0.21	71.9666														5	60.0679		9		3	70.1887	2.06513	1.1923	65.0586	75.3187	68.27	72.38
																			5	58.4267		10		3	74.4284	6.51331	3.76046	58.2485	90.6084	69.5	81.81
						描述													5	61.7091		总计		30	57.0317	16.268	2.97011	50.9571	63.1063	26.01	81.81
			1	26.013		VAR00002													6	34.219		模型	固定效应			4.56399	0.83327	55.2935	58.7699
			1	33.8087				N	平均值	标准差	标准误差	平均值的 95% 置信区间		最小值	最大值	成分间方差			6	35.8602			随机效应				5.18479	45.3029	68.7605			261.878
花Pr			1	37.0911								下限	上限						6	38.7323
32.3043	5.69022	b	2	37.5014		1		3	32.3043	5.69022	3.28525	18.169	46.4396	26.01	37.09				7	50.2207		VAR00002
42.2883	4.15059	b	2	44.8868		2		3	42.2883	4.15059	2.39635	31.9776	52.5989	37.5	44.89				7	49.4001			VAR00001	N	Alpha 的子集 = 0.05
59.7944	4.89502	a	2	44.4765		3		3	59.7944	4.89502	2.82614	47.6345	71.9543	56.38	65.4				7	46.9383					1	2	3	4	5	6
66.496	8.76481	a	3	57.6061		4		3	66.496	8.76481	5.06037	44.723	88.269	60.07	76.48				8	80.1726		邓肯a	1	3	32.3043
60.0679	1.6412	a	3	65.4018		5		3	60.0679	1.6412	0.94755	55.991	64.1449	58.43	61.71				8	79.7623			6	3	36.2705	36.2705
			3	56.3752		总计		15	52.1902	14.0414	3.62549	44.4143	59.9661	26.01	76.48				8	78.9417			2	3		42.2883	42.2883
			4	76.4799		模型	固定效应			5.53322	1.42867	49.0069	55.3734						9	72.3769			7	3			48.8531
			4	60.0679			随机效应				6.39545	34.4336	69.9468			194.303			9	68.2739			3	3				59.7944
			4	62.94															9	69.9151			5	3				60.0679
			5	60.0679		VAR00002													10	69.5048			4	3				66.496	66.496
			5	58.4267			VAR00001	N	Alpha 的子集 = 0.05										10	81.8138			9	3					70.1887
			5	61.7091					1	2									10	71.9666			10	3					74.4284	74.4284
						邓肯a	1	3	32.3043														8	3						79.6256
							2	3	42.2883														显著性		0.3	0.122	0.093	0.103	0.056	0.178
							3	3		59.7944												将显示齐性子集中各个组的平均值。
							5	3		60.0679												a 使用调和平均值样本大小 = 3.000。
							4	3		66.496
							显著性		0.052	0.187
						将显示齐性子集中各个组的平均值。
						a 使用调和平均值样本大小 = 3.000。																1	32.3043	5.69022	f
																						2	42.2883	4.15059	de
																						3	59.7944	4.89502	c
						描述																4	66.496	8.76481	bc
						VAR00002																5	60.0679	1.6412	c
								N	平均值	标准差	标准误差	平均值的 95% 置信区间		最小值	最大值	成分间方差						6	36.2705	2.28445	ef
												下限	上限									7	48.8531	1.70822	d
						1		3	36.2705	2.28445	1.31893	30.5956	41.9454	34.22	38.73							8	79.6256	0.62674	a
						2		3	48.8531	1.70822	0.98624	44.6096	53.0965	46.94	50.22							9	70.1887	2.06513	b
						3		3	79.6256	0.62674	0.36185	78.0686	81.1825	78.94	80.17							10	74.4284	6.51331	ab
						4		3	70.1887	2.06513	1.1923	65.0586	75.3187	68.27	72.38
						5		3	74.4284	6.51331	3.76046	58.2485	90.6084	69.5	81.81
						总计		15	61.8732	17.3438	4.47814	52.2686	71.4779	34.22	81.81
						模型	固定效应			3.32318	0.85804	59.9614	63.7851
	36.2705	2.28445	d				随机效应				8.26725	38.9197	84.8268			338.056
	48.8531	1.70822	c
	79.6256	0.62674	a
	70.1887	2.06513	b
	74.4284	6.51331	ab			VAR00002
							VAR00001	N	Alpha 的子集 = 0.05
									1	2	3	4
						邓肯a	1	3	36.2705
							2	3		48.8531
							4	3			70.1887
							5	3			74.4284	74.4284
							3	3				79.6256
							显著性		1	1	0.149	0.084
						将显示齐性子集中各个组的平均值。
						a 使用调和平均值样本大小 = 3.000。
	CK	32.3043	5.69022	36.2705	2.28445
	M1	42.2883	4.15059	48.8531	1.70822
	M2	59.7944	4.89502	79.6256	0.62674
	M3	66.496	8.76481	70.1887	2.06513
	M4	60.0679	1.6412	74.4284	6.51331
