# Supplementary material for: Integrated physiological and transcriptomic data revealed the cold-resistant mechanisms in reproductive organs of the ‘Jinguang’ pear cultivar
Source: Front Plant Sci. 2025 Feb 3;15:1501774. doi: 10.3389/fpls.2024.1501774 (PMC11830666; doi:10.3389/fpls.2024.1501774)
Supplement: Supplementary file 1 [file DataSheet1.zip › Raw data/MDA.xlsx]

## Sheet: Sheet1
MDA
flower						young fruit
0.523	0.284	0.126	12.1037			0.482	0.26	0.142	12.2795								1	12.1037		描述
0.501	0.299	0.144	11.9865			0.511	0.278	0.154	12.841								1	11.9865		VAR00002
0.493	0.272	0.132	10.4487			0.514	0.283	0.152	13.9277								1	10.4487				N	平均值	标准差	标准误差	平均值的 95% 置信区间		最小值	最大值	成分间方差
0.463	0.254	0.131	8.90117			0.472	0.275	0.14	15.1608								2	8.90117								下限	上限
0.537	0.296	0.151	10.5755			0.482	0.264	0.147	12.1182								2	10.5755		1		3	11.5129	0.92355	0.53321	9.2187	13.8072	10.45	12.1
0.538	0.271	0.129	10.2437			0.487	0.276	0.147	13.9832								2	10.2437		2		3	9.9068	0.88655	0.51185	7.7045	12.1091	8.9	10.58
0.536	0.304	0.134	13.2723			0.496	0.274	0.15	13.051								3	13.2723		3		3	13.2367	0.84898	0.49016	11.1277	15.3457	12.37	14.07
0.566	0.304	0.124	14.0673			0.512	0.272	0.153	12.0207								3	14.0673		4		3	15.208	0.92114	0.53182	12.9198	17.4962	14.28	16.12
0.552	0.324	0.161	12.3705			0.488	0.299	0.149	17.3555								3	12.3705		5		3	17.0318	0.59858	0.34559	15.5448	18.5187	16.37	17.54
0.557	0.333	0.143	15.2263			0.575	0.324	0.156	19.04								4	15.2263		6		3	13.0161	0.83796	0.48379	10.9345	15.0977	12.28	13.93
0.611	0.329	0.126	16.1198			0.571	0.311	0.16	16.3547								4	16.1198		7		3	13.7541	1.53414	0.88574	9.9431	17.5651	12.12	15.16
0.578	0.312	0.129	14.2778			0.579	0.308	0.162	15.4365								4	14.2778		8		3	14.1424	2.82989	1.63384	7.1126	21.1723	12.02	17.36
0.630	0.343	0.136	16.3725			0.663	0.358	0.181	19.2593								5	16.3725		9		3	16.9438	1.87256	1.08113	12.292	21.5955	15.44	19.04
0.670	0.387	0.169	17.1817			0.672	0.349	0.178	18.1657								5	17.1817		10		3	17.9998	1.35004	0.77945	14.6461	21.3535	16.57	19.26
0.643	0.357	0.138	17.5412			0.682	0.344	0.182	16.5745								5	17.5412		总计		30	14.2752	2.73739	0.49978	13.2531	15.2974	8.9	19.26
																	6	12.2795		模型	固定效应			1.41279	0.25794	13.7372	14.8133
																	6	12.841			随机效应				0.81055	12.4416	16.1088			5.90458
																	6	13.9277
																	7	15.1608		VAR00002
				描述													7	12.1182			VAR00001	N	Alpha 的子集 = 0.05
				VAR00002													7	13.9832					1	2	3	4	5
						N	平均值	标准差	标准误差	平均值的 95% 置信区间		最小值	最大值	成分间方差			8	13.051		邓肯a	2	3	9.9068
										下限	上限						8	12.0207			1	3	11.5129	11.5129
				1		3	11.5129	0.92355	0.53321	9.2187	13.8072	10.45	12.1				8	17.3555			6	3		13.0161	13.0161
				2		3	9.9068	0.88655	0.51185	7.7045	12.1091	8.9	10.58				9	19.04			3	3		13.2367	13.2367
				3		3	13.2367	0.84898	0.49016	11.1277	15.3457	12.37	14.07				9	16.3547			7	3		13.7541	13.7541
				4		3	15.208	0.92114	0.53182	12.9198	17.4962	14.28	16.12				9	15.4365			8	3		14.1424	14.1424
				5		3	17.0318	0.59858	0.34559	15.5448	18.5187	16.37	17.54				10	19.2593			4	3			15.208	15.208
				总计		15	13.3792	2.72388	0.7033	11.8708	14.8877	8.9	17.54				10	18.1657			9	3				16.9438	16.9438
				模型	固定效应			0.84457	0.21807	12.8934	13.8651						10	16.5745			5	3				17.0318	17.0318
					随机效应				1.26978	9.8538	16.9047			7.82393							10	3					17.9998
																					显著性		0.179	0.052	0.102	0.149	0.398
																				将显示齐性子集中各个组的平均值。
花																				a 使用调和平均值样本大小 = 3.000。
1	11.5129	0.92355	d		VAR00002
2	9.9068	0.88655	e			VAR00001	N	Alpha 的子集 = 0.05
3	13.2367	0.84898	c					1	2	3	4	5								1	11.5129	0.92355	de
4	15.208	0.92114	b		邓肯a	2	3	9.9068												2	9.9068	0.88655	e
5	17.0318	0.59858	a			1	3		11.5129											3	13.2367	0.84898	cd
						3	3			13.2367										4	15.208	0.92114	bc
						4	3				15.208									5	17.0318	0.59858	ab
						5	3					17.0318								6	13.0161	0.83796	cd
						显著性		1	1	1	1	1								7	13.7541	1.53414	cd
					将显示齐性子集中各个组的平均值。															8	14.1424	2.82989	cd
					a 使用调和平均值样本大小 = 3.000。															9	16.9438	1.87256	ab
																				10	17.9998	1.35004	a
				描述
				VAR00002
						N	平均值	标准差	标准误差	平均值的 95% 置信区间		最小值	最大值	成分间方差
										下限	上限
	13.0161	0.83796	c	1		3	13.0161	0.83796	0.48379	10.9345	15.0977	12.28	13.93
	13.7541	1.53414	bc	2		3	13.7541	1.53414	0.88574	9.9431	17.5651	12.12	15.16
	14.1424	2.82989	bc	3		3	14.1424	2.82989	1.63384	7.1126	21.1723	12.02	17.36
	16.9438	1.87256	ab	4		3	16.9438	1.87256	1.08113	12.292	21.5955	15.44	19.04
	17.9998	1.35004	a	5		3	17.9998	1.35004	0.77945	14.6461	21.3535	16.57	19.26
				总计		15	15.1712	2.52628	0.65228	13.7722	16.5702	12.02	19.26
				模型	固定效应			1.8107	0.46752	14.1295	16.2129
					随机效应				0.97093	12.4755	17.867			3.62068
				VAR00002
					VAR00001	N	Alpha 的子集 = 0.05
							1	2	3
				邓肯a	1	3	13.0161
					2	3	13.7541	13.7541
					3	3	14.1424	14.1424
					4	3		16.9438	16.9438
					5	3			17.9998
					显著性		0.484	0.066	0.491
				将显示齐性子集中各个组的平均值。
				a 使用调和平均值样本大小 = 3.000。
