# Supplementary material for: Integrated physiological and transcriptomic data revealed the cold-resistant mechanisms in reproductive organs of the ‘Jinguang’ pear cultivar
Source: Front Plant Sci. 2025 Feb 3;15:1501774. doi: 10.3389/fpls.2024.1501774 (PMC11830666; doi:10.3389/fpls.2024.1501774)
Supplement: Supplementary file 1 [file DataSheet1.zip › Raw data/POD.xlsx]

## Sheet: Sheet1
POD
flower						young fruit
0.073	0.064	0.009	0.681818			0.071	0.067	0.004	0.30303
0.065	0.056	0.009	0.681818			0.064	0.058	0.006	0.454545									1	0.681818		描述
0.069	0.063	0.006	0.454545			0.061	0.055	0.006	0.454545									1	0.681818		VAR00002
0.107	0.097	0.01	0.757576			0.072	0.065	0.007	0.530303									1	0.454545				N	平均值	标准差	标准误差	平均值的 95% 置信区间		最小值	最大值	成分间方差
0.097	0.084	0.013	0.984848			0.067	0.061	0.006	0.454545									2	0.757576								下限	上限
0.095	0.085	0.01	0.757576			0.067	0.061	0.006	0.454545									2	0.984848		1		3	0.6061	0.13122	0.07576	0.2801	0.932	0.45	0.68
0.117	0.099	0.018	1.36364			0.11	0.098	0.012	0.909091									2	0.757576		2		3	0.8333	0.13122	0.07576	0.5074	1.1593	0.76	0.98
0.122	0.106	0.016	1.21212			0.105	0.093	0.012	0.909091									3	1.36364		3		3	1.3131	0.08748	0.05051	1.0958	1.5304	1.21	1.36
0.121	0.103	0.018	1.36364			0.103	0.093	0.01	0.757576									3	1.21212		4		3	1.0859	0.04374	0.02525	0.9772	1.1945	1.06	1.14
0.104	0.09	0.014	1.06061			0.094	0.085	0.009	0.681818									3	1.36364		5		3	1.1869	0.08748	0.05051	0.9696	1.4042	1.14	1.29
0.118	0.104	0.014	1.06061			0.088	0.079	0.009	0.681818									4	1.06061		6		3	0.404	0.08748	0.05051	0.1867	0.6213	0.3	0.45
0.113	0.098	0.015	1.13636			0.081	0.07	0.011	0.833333									4	1.06061		7		3	0.4798	0.04374	0.02525	0.3711	0.5885	0.45	0.53
0.094	0.079	0.015	1.13636			0.066	0.059	0.007	0.530303									4	1.13636		8		3	0.8586	0.08748	0.05051	0.6413	1.0759	0.76	0.91
0.099	0.084	0.015	1.13636			0.06	0.054	0.006	0.454545									5	1.13636		9		3	0.7323	0.08748	0.05051	0.515	0.9496	0.68	0.83
0.102	0.085	0.017	1.28788			0.064	0.059	0.005	0.378788									5	1.13636		10		3	0.4545	0.07576	0.04374	0.2664	0.6427	0.38	0.53
																		5	1.28788		总计		30	0.7955	0.31754	0.05797	0.6769	0.914	0.3	1.36
																		6	0.30303		模型	固定效应			0.0907	0.01656	0.7609	0.83
				描述														6	0.454545			随机效应				0.1011	0.5668	1.0242			0.09947
				VAR00002														6	0.454545
0.6061	0.13122	d				N	平均值	标准差	标准误差	平均值的 95% 置信区间		最小值	最大值	成分间方差				7	0.530303
0.8333	0.13122	c								下限	上限							7	0.454545		VAR00002
1.3131	0.08748	a		1		3	0.6061	0.13122	0.07576	0.2801	0.932	0.45	0.68					7	0.454545			VAR00001	N	Alpha 的子集 = 0.05
1.0859	0.04374	b		2		3	0.8333	0.13122	0.07576	0.5074	1.1593	0.76	0.98					8	0.909091					1	2	3	4	5	6
1.1869	0.08748	ab		3		3	1.3131	0.08748	0.05051	1.0958	1.5304	1.21	1.36					8	0.909091		邓肯a	6	3	0.404
				4		3	1.0859	0.04374	0.02525	0.9772	1.1945	1.06	1.14					8	0.757576			10	3	0.4545	0.4545
				5		3	1.1869	0.08748	0.05051	0.9696	1.4042	1.14	1.29					9	0.681818			7	3	0.4798	0.4798
				总计		15	1.0051	0.27683	0.07148	0.8517	1.1584	0.45	1.36					9	0.681818			1	3		0.6061	0.6061
				模型	固定效应			0.10164	0.02624	0.9466	1.0635							9	0.833333			9	3			0.7323	0.7323
					随机效应				0.12712	0.6521	1.358			0.07735				10	0.530303			2	3				0.8333
																		10	0.454545			8	3				0.8586
																		10	0.378788			4	3					1.0859
				VAR00002																		5	3					1.1869	1.1869
					VAR00001	N	Alpha 的子集 = 0.05						0.6061	0.13122	d							3	3						1.3131
							1	2	3	4			0.8333	0.13122	c							显著性		0.345	0.066	0.104	0.121	0.188	0.104
				邓肯a	1	3	0.6061						1.3131	0.08748	a						将显示齐性子集中各个组的平均值。
					2	3		0.8333					1.0859	0.04374	b						a 使用调和平均值样本大小 = 3.000。
					4	3			1.0859				1.1869	0.08748	ab
					5	3			1.1869	1.1869
					3	3				1.3131											1	0.6061	0.13122	de
					显著性		1	1	0.251	0.159											2	0.8333	0.13122	c
				将显示齐性子集中各个组的平均值。																	3	1.3131	0.08748	a
				a 使用调和平均值样本大小 = 3.000。																	4	1.0859	0.04374	b
																					5	1.1869	0.08748	ab
																					6	0.404	0.08748	f
																					7	0.4798	0.04374	ef
																					8	0.8586	0.08748	c
				描述																	9	0.7323	0.08748	cd
				VAR00002																	10	0.4545	0.07576	ef
						N	平均值	标准差	标准误差	平均值的 95% 置信区间		最小值	最大值	成分间方差
										下限	上限
0.404	0.08748	b		1		3	0.404	0.08748	0.05051	0.1867	0.6213	0.3	0.45
0.4798	0.04374	b		2		3	0.4798	0.04374	0.02525	0.3711	0.5885	0.45	0.53
0.8586	0.08748	a		3		3	0.8586	0.08748	0.05051	0.6413	1.0759	0.76	0.91
0.7323	0.08748	a		4		3	0.7323	0.08748	0.05051	0.515	0.9496	0.68	0.83
0.4545	0.07576	b		5		3	0.4545	0.07576	0.04374	0.2664	0.6427	0.38	0.53
				总计		15	0.5859	0.19519	0.0504	0.4778	0.6939	0.3	0.91
				模型	固定效应			0.07824	0.0202	0.5408	0.6309
					随机效应				0.08871	0.3396	0.8322			0.0373
				VAR00002
					VAR00001	N	Alpha 的子集 = 0.05
							1	2
				邓肯a	1	3	0.404
					5	3	0.4545
					2	3	0.4798
					4	3		0.7323
					3	3		0.8586
					显著性		0.284	0.076
				将显示齐性子集中各个组的平均值。
				a 使用调和平均值样本大小 = 3.000。
