# Supplementary material for: Integrated physiological and transcriptomic data revealed the cold-resistant mechanisms in reproductive organs of the ‘Jinguang’ pear cultivar
Source: Front Plant Sci. 2025 Feb 3;15:1501774. doi: 10.3389/fpls.2024.1501774 (PMC11830666; doi:10.3389/fpls.2024.1501774)
Supplement: Supplementary file 1 [file DataSheet1.zip › Raw data/RNAseq+qPCR-PCR.xlsx]

## Sheet: Sheet1
	Mck			M1			M2			M3			M4
pycom12g02440	38.37	40.81	41.11	55.69	69.25	68.95	96.39	101.96	114.48	78.47	59.36	60.54	44.97	54.19	42.82		40.0966666666667	64.63	104.277	66.1233	47.3267
pycom15g14190	20.55	18.35	28.41	103.22	106.09	109.46	180.61	157.29	166.85	113.27	72.06	80.89	73.88	54.73	51.74		22.4367	106.257	168.25	88.74	60.1167
pycom17g27040	7.72	7.62	7.08	4.61	4.54	4.25	2.49	2.87	2.84	4.52	6.06	4.71	6.22	7.44	6.65		7.47333	4.46667	2.73333	5.09667	6.77
pycom07g01880	0.76	1.07	0.83	3.73	3.79	4.59	6.26	7.41	4.69	7.38	4.21	2.52	0.72	0.26	0.46		0.886667	4.03667	6.12	4.70333	0.48
pycom15g25310	4.66	7.55	3.54	13.5	12.22	16.16	24.21	21.67	21.42	24.54	14.34	9.83	2.92	3.84	4.5		5.25	13.96	22.4333	16.2367	3.75333
pycom15g25340	8.81	13.11	5.7	22.87	21.28	26.63	36.29	35.05	33.01	37.7	20.75	21.01	8.93	7.55	9.14		9.20667	23.5933	34.7833	26.4867	8.54
pycom15g25080	11.46	14.96	12.78	19.24	15.08	13.83	23.22	32.45	25.16	27.75	16.07	12.78	8.46	10.07	11		13.0667	16.05	26.9433	18.8667	9.8433
pycom07g14600	58.04	67.29	72.22	192.4	208.97	204.89	198.02	178.04	199.07	144.83	100.92	96.87	54.6	39.99	41.67		65.85	202.087	191.71	114.207	45.42
pycom09g18240	3.49	3.58	1.85	9.34	8.98	3.13	6.32	29.81	12.33	17.43	6.07	8.45	3.61	0.79	1.45		2.9733	7.15	16.1533	10.65	1.95
	Mck-M1-log2FC			Mck-M2-log2FC			Mck-M3-log2FC			Mck-M4-log2FC
pycom12g02440	0.537439527694219	0.762891	0.746061	1.32890471658978	1.32101	1.47753	1.03216	0.540568	0.558399	0.228984	0.409104	0.0587954
pycom15g14190	2.32851	2.53144	1.94593	3.13567	3.09957	2.55408	2.46256	1.97342	1.50956	1.84605	1.57655	0.864881
pycom17g27040	-0.743834	-0.747099	-0.736287	-1.63246	-1.40874	-1.31786	-0.772278	-0.330473	-0.588022	-0.311686	-0.0344884	-0.090395
pycom07g01880	2.2951	1.82459	2.46731	3.04209	2.79186	2.4984	3.27955	1.97621	1.60224	-0.0780025	-2.04103	-0.851477
pycom15g25310	1.53456	0.694696	2.19061	2.3772	1.52115	2.59714	2.39673	0.925496	1.47344	-0.674362	-0.97537	0.346176
pycom15g25340	1.37624	0.69883	2.22402	2.04236	1.41875	2.53387	2.09735	0.662444	1.88204	0.0195182	-0.796119	0.681232
pycom15g25080	0.747502	0.0115263	0.113913	1.01876	1.11711	0.977244	1.27588	0.10326	0	-0.437877	-0.571046	-0.216384
pycom07g14600	1.72899	1.63483	1.50438	1.77053	1.40374	1.46281	1.31924	0.584748	0.423652	-0.0881466	-0.750753	-0.793389
pycom09g18240	1.4202	1.32676	0.758637	0.856698	3.05776	2.73658	2.32027	0.761737	2.19143	0.0487718	-2.18004	-0.351472
	pycom12g02440	pycom15g14190	pycom17g27040	pycom07g01880	pycom15g25310	pycom15g25340		Expression level
M1-1	0.537439527694219	2.32851	-0.743834	2.2951	1.53456	1.37624		1.45139	5.02287	0.59715	4.90789	2.897	2.59591
M1-2	0.762891	2.53144	-0.747099	1.82459	0.694696	0.69883		1.69689	5.78147	0.595801	3.54206	1.61854	1.62319
M1-3	0.746061	1.94593	-0.736287	2.46731	2.19061	2.22402		1.67721	3.85287	0.600282	5.53012	4.56497	4.67193
M2-1	1.3289	3.13567	-1.63246	3.04209	2.3772	2.04236		2.51212	8.78881	0.322539	8.23684	5.19528	4.11918
M2-2	1.32101	3.09957	-1.40874	2.79186	1.52115	1.41875		2.49841	8.57166	0.37664	6.92523	2.8702	2.67353
M2-3	1.47753	2.55408	-1.31786	2.4984	2.59714	2.53387		2.78472	5.87293	0.40113	5.6506	6.05085	5.79123
M3-1	1.03216	2.46256	-0.772278	3.27955	2.39673	2.09735		2.04509	5.51192	0.585492	9.71053	5.26609	4.27923
M3-2	0.540568	1.97342	-0.330473	1.97621	0.925496	0.662444		1.45455	3.92698	0.795276	3.93458	1.89934	1.58276
M3-3	0.558399	1.50956	-0.588022	1.60224	1.47344	1.88204		1.47263	2.84724	0.665254	3.03614	2.77684	3.68596
M4-1	0.228984	1.84605	-0.311686	-0.0780025	-0.674362	0.0195182		1.17201	3.59513	0.805699	0.947368	0.626609	1.01362
M4-2	0.409104	1.57655	-0.0344884	-2.04103	-0.97537	-0.796119		1.32786	2.98256	0.976378	0.242991	0.508609	0.575896
M4-3	0.0587954	0.864881	-0.090395	-0.851477	0.346176	0.681232		1.0416	1.82119	0.939266	0.554217	1.27119	1.60351
	Mck-M1-log2FC			Mck-M2-log2FC			Mck-M3-log2FC			Mck-M4-log2FC
pycom15g25080	0.747501755013137	0.0115263	0.113913	1.01876	1.11711	0.977244	1.27588	0.10326	0	-0.437877	-0.571046	-0.216384
pycom07g14600	1.72899	1.63483	1.50438	1.77053	1.40374	1.46281	1.31924	0.584748	0.423652	-0.0881466	-0.750753	-0.793389
pycom09g18240	1.4202	1.32676	0.758637	0.856698	3.05776	2.73658	2.32027	0.761737	2.19143	0.0487718	-2.18004	-0.351472
Expression level
pycom15g25080	1.67888	1.00802	1.08216	2.02618	2.16912	1.9687	2.42147	1.0742	1	0.73822	0.673128	0.86072
pycom07g14600	3.31496	3.10551	2.83703	3.41178	2.64586	2.75644	2.49535	1.49978	1.34132	0.940731	0.594293	0.576987
pycom09g18240	2.67622	2.50838	1.69189	1.81089	8.32682	6.66486	4.99427	1.69553	4.56757	1.03438	0.22067	0.783784

## Sheet: Sheet2
pycom12g02440
	Objective gene	Mean value of internal parameters	Objective geneΔCt	ΔΔCt		Relative expression		log2FC
CK	28.7487	24.2887	4.46	0.42		0.747425	1.02251	-0.42	0
CK	29.5971	25.8771	3.72	-0.32	4.04	1.24833		0.32
CK	30.3335	26.3935	3.94	-0.1		1.07177		0.1
M1	30.1288	26.5988	3.13	-0.91		1.87905	1.68798	0.91	0.75
M1	28.6904	25.0804	3.31	-0.73		1.65864		0.73
M1	27.366	23.936	3.43	-0.61		1.52626		0.61
M2	26.4976	24.0876	2.41	-1.63		3.09513	2.85952	1.63	1.51333
M2	26.297	23.937	2.36	-1.44		2.71321		1.44
M2	24.7515	22.4215	2.33	-1.47		2.77022		1.47
M3	27.3685	24.4485	3.22	-0.82		1.76541	1.97662	0.82	0.976667
M3	27.2313	24.3413	2.89	-1.15		2.21914		1.15
M3	28.8217	26.0417	3.08	-0.96		1.94531		0.96
M4	28.1201	24.5801	3.14	-0.66		1.58008	1.44261	0.66	0.513333
M4	28.7005	25.0505	3.25	-0.21		1.15669		0.21
M4	28.2955	24.5255	3.37	-0.67		1.59107		0.67
pycom15g14190
CK	29.4487	24.2887	5.16	0.32		0.80107	1.01253	-0.32	0
CK	30.4971	25.8771	4.62	-0.22	4.84	1.16473		0.22
CK	31.1335	26.3935	4.74	-0.1		1.07177		0.1
M1	30.0288	26.5988	3.43	-1.41		2.65737	2.3514	1.41	1.22667
M1	28.8504	25.0804	3.77	-1.07		2.09943		1.07
M1	27.576	23.936	3.64	-1.2		2.2974		1.2
M2	26.9076	24.0876	2.82	-2.02		4.05584	4.2604	2.02	2.09
M2	26.677	23.937	2.74	-2.1		4.28709		2.1
M2	25.1115	22.4215	2.69	-2.15		4.43828		2.15
M3	27.9685	24.4485	3.52	-1.32		2.49666	2.27765	1.32	1.18333
M3	28.1313	24.3413	3.79	-1.05		2.07053		1.05
M3	29.7017	26.0417	3.66	-1.18		2.26577		1.18
M4	28.3101	24.5801	3.73	-1.11		2.15846	1.64771	1.11	0.686667
M4	29.3305	25.0505	4.28	-0.56		1.47427		0.56
M4	28.9755	24.5255	4.45	-0.39		1.31039		0.39
pycom17g27040
CK	25.1287	23.2887	1.84	0.0566667		0.961483	1.05319	-0.0566667	0
CK	28.4454	26.1254	2.32	0.536667	1.78333	0.689362		-0.536667
CK	26.9139	25.7239	1.19	-0.593333		1.50873		0.593333
M1	25.7646	23.1346	2.63	0.846667		0.556068	0.528782	-0.846667	-0.946667
M1	25.4878	22.3678	3.12	1.33667		0.395934		-1.33667
M1	24.0203	21.5803	2.44	0.656667		0.634342		-0.656667
M2	27.6976	24.0876	3.61	1.82667		0.281915	0.274423	-1.82667	-1.87
M2	28.2644	24.7244	3.54	1.75667		0.295931		-1.75667
M2	31.7233	27.9133	3.81	2.02667		0.245421		-2.02667
M3	26.562	23.652	2.91	1.12667		0.457973	0.488085	-1.12667	-1.03667
M3	28.0671	25.3371	2.73	0.946667		0.51883		-0.946667
M3	29.0829	26.2629	2.82	1.03667		0.487452		-1.03667
M4	26.8635	24.2235	2.64	0.856667		0.552227	0.623947	-0.856667	-0.69
M4	28.0689	25.5389	2.53	0.746667		0.595979		-0.746667
M4	30.6628	28.4128	2.25	0.466667		0.723635		-0.466667
pycom07g01880
CK	27.5487	23.2887	4.26	0.13		0.913831	1.00234	-0.13	0
CK	30.2354	26.1254	4.11	-0.02	4.13	1.01396		0.02
CK	29.7439	25.7239	4.02	-0.11		1.07923		0.11
M1	25.4446	23.1346	2.31	-1.82		3.53081	3.19527	1.82	1.67
M1	24.9978	22.3678	2.63	-1.5		2.82843		1.5
M1	24.0203	21.5803	2.44	-1.69		3.22657		1.69
M2	25.7076	24.0876	1.62	-2.51		5.6962	6.82328	2.51	2.74
M2	25.7044	24.7244	0.98	-3.15		8.87656		3.15
M2	29.4833	27.9133	1.57	-2.56		5.89708		2.56
M3	25.542	23.652	1.89	-2.24		4.72397	4.01661	2.24	1.993
M3	27.4971	25.3371	2.16	-1.97		3.91768		1.97
M3	28.6239	26.2629	2.361	-1.769		3.40818		1.769
M4	28.0535	24.2235	3.83	-0.3		1.23114	1.13247	0.3	0.176667
M4	29.5289	25.5389	3.99	-0.14		1.10191		0.14
M4	32.4528	28.4128	4.04	-0.09		1.06437		0.09
pycom15g25310
CK	32.0692	27.2892	4.78	-0.0566667		1.04006	1.01063	0.0566667	0
CK	31.4003	26.7903	4.61	-0.226667	4.83667	1.17013		0.226667
CK	34.6879	29.5679	5.12	0.283333		0.82169		-0.283333
M1	26.9392	23.7892	3.15	-1.68667		3.21912	3.31289	1.68667	1.72667
M1	28.3805	25.3605	3.02	-1.81667		3.52266		1.81667
M1	27.1867	24.0267	3.16	-1.67667		3.19688		1.67667
M2	28.9668	27.1268	1.84	-2.99667		7.98154	6.27402	2.99667	2.62333
M2	29.2937	26.8237	2.47	-2.36667		5.15748		2.36667
M2	29.1656	26.8356	2.33	-2.50667		5.68305		2.50667
M3	28.4085	25.3785	3.03	-1.80667		3.49833	3.67461	1.80667	1.86
M3	31.0254	28.3454	2.68	-2.15667		4.45883		2.15667
M3	29.4557	26.2357	3.22	-1.61667		3.06666		1.61667
M4	29.3785	24.6185	4.76	-0.0766667		1.05458	1.06204	0.0766667	0.0766667
M4	28.2404	23.6904	4.55	-0.286667		1.21982		0.286667
M4	29.0858	24.1158	4.97	0.133333		0.911722		-0.133333
pycom15g25340
CK	30.5292	27.2892	3.24	-0.00666667		1.00463	1.0013	0.00666667	0
CK	30.1303	26.7903	3.34	0.0933333	3.24667	0.937354		-0.0933333
CK	32.7279	29.5679	3.16	-0.0866667		1.06191		0.0866667
M1	25.5192	23.7892	1.73	-1.51667		2.86129	2.33409	1.51667	1.19
M1	27.8405	25.3605	2.48	-0.766667		1.70133		0.766667
M1	25.9867	24.0267	1.96	-1.28667		2.43964		1.28667
M2	28.1868	27.1268	1.06	-2.18667		4.55252	4.21522	2.18667	2.07333
M2	28.0637	26.8237	1.24	-2.00667		4.01853		2.00667
M2	28.0556	26.8356	1.22	-2.02667		4.07462		2.02667
M3	27.4085	25.3785	2.03	-1.21667		2.32409	2.03536	1.21667	1.00667
M3	30.4654	28.3454	2.12	-1.12667		2.18354		1.12667
M3	28.8057	26.2357	2.57	-0.676667		1.59844		0.676667
M4	28.2485	24.6185	3.63	0.383333		0.766664	0.849404	-0.383333	-0.24
M4	27.0404	23.6904	3.35	0.103333		0.93088		-0.103333
M4	27.5958	24.1158	3.48	0.233333		0.850667		-0.233333
pycom15g25080
CK	27.25	24.03	3.22	0.72		0.607097	1.058	-0.72	0
CK	29.01	26.86	2.15	-0.35	2.5	1.27456		0.35
CK	29.5	27.37	2.13	-0.37		1.29235		0.37
M1	25.57	24.83	0.74	-1.76		3.38698	3.21889	1.76	1.68468
M1	27.22	26.43	0.79	-1.71		3.27161		1.71
M1	26.966	26.05	0.915966	-1.58403		2.99807		1.58403
M2	26.88	26.27	0.61	-1.89		3.70635	3.82152	1.89	1.93282
M2	24.17	23.69	0.48	-2.02		4.05584		2.02
M2	25.1515	24.54	0.611548	-1.88845		3.70238		1.88845
M3	25.6685	24.73	0.93854	-1.56146		2.95152	3.42036	1.56146	1.76618
M3	27.6313	26.94	0.691262	-1.80874		3.50336		1.80874
M3	24.1217	23.55	0.571651	-1.92835		3.80619		1.92835
M4	26.43	24.06	2.37	-0.13		1.09429	1.19542	0.13	0.254841
M4	27.1	24.91	2.19	-0.31		1.23971		0.31
M4	26.7955	24.62	2.17548	-0.324523		1.25225		0.324523
pycom07g14600
CK	26.35	24.03	2.32	-0.0866667		1.06191	1.01896	0.0866667	0
CK	28.97	26.86	2.11	-0.296667	2.40667	1.2283		0.296667
CK	30.16	27.37	2.79	0.383333		0.766664		-0.383333
M1	25.38	24.83	0.55	-1.85667		3.6217	3.73155	1.85667	1.89667
M1	26.81	26.43	0.38	-2.02667		4.07462		2.02667
M1	26.65	26.05	0.6	-1.80667		3.49833		1.80667
M2	27.28	26.27	1.01	-1.39667		2.63293	2.45993	1.39667	1.29667
M2	24.82	23.69	1.13	-1.27667		2.42279		1.27667
M2	25.73	24.54	1.19	-1.21667		2.32409		1.21667
M3	26.732	24.73	2.002	-0.404667		1.32378	1.6156	0.404667	0.679333
M3	28.51	26.94	1.57	-0.836667		1.78592		0.836667
M3	25.16	23.55	1.61	-0.796667		1.73708		0.796667
M4	25.52	24.06	1.46	-0.946667		1.92741	1.57393	0.946667	0.61
M4	27.22	24.91	2.31	-0.0966667		1.0693		0.0966667
M4	26.24	24.62	1.62	-0.786667		1.72508		0.786667
pycom09g18240
CK	26.53	24.03	2.5	-0.0366667		1.02574	1.00682	0.0366667	0
CK	29.62	26.86	2.76	0.223333	2.53667	0.856584		-0.223333
CK	29.72	27.37	2.35	-0.186667		1.13813		0.186667
M1	25.94	24.83	1.11	-1.42667		2.68825	2.53634	1.42667	1.34
M1	27.75	26.43	1.32	-1.21667		2.32409		1.21667
M1	27.21	26.05	1.16	-1.37667		2.59668		1.37667
M2	27.05	26.27	0.78	-1.75667		3.37916	3.33328	1.75667	1.73667
M2	24.53	23.69	0.84	-1.69667		3.24151		1.69667
M2	25.32	24.54	0.78	-1.75667		3.37916		1.75667
M3	25.95	24.73	1.22	-1.31667		2.4909	2.46444	1.31667	1.29333
M3	28.38	26.94	1.44	-1.09667		2.1386		1.09667
M3	24.62	23.55	1.07	-1.46667		2.76383		1.46667
M4	26.87	24.06	2.81	0.273333		0.827406	0.951009	-0.273333	-0.08
M4	27.36	24.91	2.45	-0.0866667		1.06191		0.0866667
M4	27.21	24.62	2.59	0.0533333		0.963707		-0.0533333
