# Supplementary material for: Integrated physiological and transcriptomic data revealed the cold-resistant mechanisms in reproductive organs of the ‘Jinguang’ pear cultivar
Source: Front Plant Sci. 2025 Feb 3;15:1501774. doi: 10.3389/fpls.2024.1501774 (PMC11830666; doi:10.3389/fpls.2024.1501774)
Supplement: Supplementary file 1 [file DataSheet1.zip › Raw data/Relative conductivity.xlsx]

## Sheet: Sheet1
REC
flower				young fruit
63.3	150.5	42.0598		46.4	128.7	36.0528
55.9	134.9	41.4381		45.8	121.0	37.8512
57.2	135.4	42.2452		45.2	120.4	37.5415
69.9	144.3	48.4407		66.8	146.3	45.6596
71.4	150.3	47.505		58.6	125.3	46.7678
71.1	148.1	48.0081		68.9	148.1	46.5226
92.0	165.6	55.5556		77.7	121.1	64.1618
91.1	161.3	56.4786		89.1	131.8	67.6024
91.3	165.1	55.2998		82.2	127.8	64.3192
114.7	154.5	74.2395		99.8	119.5	83.5146
111.3	158.3	70.3095		115.9	143.8	80.5981
124.8	164.9	75.6822		108.7	135.3	80.34
132.1	150.3	87.8909		126.8	141.9	89.3587
126.4	142.9	88.4535		138.7	151.5	91.5512
127.5	145.6	87.5687		126.9	135.6	93.5841
				描述
				VAR00002
						N	平均值	标准差	标准误差	平均值的 95% 置信区间		最小值	最大值	成分间方差			1	42.0598		描述
										下限	上限						1	41.4381		VAR00002
41.9143	0.42276	e		1		3	41.9143	0.42276	0.24408	40.8641	42.9645	41.44	42.25				1	42.2452				N	平均值	标准差	标准误差	平均值的 95% 置信区间		最小值	最大值	成分间方差
47.9847	0.46844	d		2		3	47.9847	0.46844	0.27045	46.821	49.1483	47.51	48.44				2	48.4407								下限	上限
55.7783	0.62015	c		3		3	55.7783	0.62015	0.35804	54.2378	57.3189	55.3	56.48				2	47.505		1		3	41.9144	0.42275	0.24407	40.8642	42.9645	41.44	42.25
73.4103	2.78022	b		4		3	73.4103	2.78022	1.60516	66.5039	80.3168	70.31	75.68				2	48.0081		2		3	47.9846	0.46832	0.27039	46.8212	49.148	47.5	48.44
87.971	0.4474	a		5		3	87.971	0.4474	0.2583	86.8596	89.0824	87.57	88.45				3	55.5556		3		3	55.778	0.62008	0.358	54.2376	57.3184	55.3	56.48
				总计		15	61.4117	17.6109	4.54712	51.6591	71.1643	41.44	88.45				3	56.4786		4		3	73.4104	2.78064	1.6054	66.5029	80.3179	70.31	75.68
				模型	固定效应			1.32004	0.34083	60.6523	62.1712						3	55.2998		5		3	87.971	0.4478	0.25854	86.8586	89.0834	87.57	88.45
					随机效应				8.48979	37.8403	84.9832			359.802			4	74.2395		6		3	37.1485	0.96146	0.5551	34.7601	39.5369	36.05	37.85
																	4	70.3095		7		3	46.3167	0.58208	0.33606	44.8707	47.7626	45.66	46.77
																	4	75.6822		8		3	65.3612	1.94258	1.12155	60.5355	70.1868	64.16	67.6
				VAR00002													5	87.8909		9		3	81.4842	1.76312	1.01794	77.1044	85.8641	80.34	83.51
					VAR00001	N	Alpha 的子集 = 0.05										5	88.4535		10		3	91.498	2.11319	1.22005	86.2485	96.7474	89.36	93.58
							1	2	3	4	5						5	87.5687		总计		30	62.8867	19.2289	3.5107	55.7065	70.0669	36.05	93.58
				邓肯a	1	3	41.9143										6	36.0528		模型	固定效应			1.46034	0.26662	62.3305	63.4429
					2	3		47.9847									6	37.8512			随机效应				6.28935	48.6592	77.1142			394.848
					3	3			55.7783								6	37.5415
					4	3				73.4103							7	45.6596
					5	3					87.971						7	46.7678		VAR00002
					显著性		1	1	1	1	1						7	46.5226			VAR00001	N	Alpha 的子集 = 0.05
				将显示齐性子集中各个组的平均值。													8	64.1618					1	2	3	4	5	6	7	8	9
				a 使用调和平均值样本大小 = 3.000。													8	67.6024		邓肯a	6	3	37.1485
																	8	64.3192			1	3		41.9144
																	9	83.5146			7	3			46.3167
				描述													9	80.5981			2	3			47.9846
				VAR00002													9	80.34			3	3				55.778
						N	平均值	标准差	标准误差	平均值的 95% 置信区间		最小值	最大值	成分间方差			10	89.3587			8	3					65.3612
										下限	上限						10	91.5512			4	3						73.4104
				1		3	37.1487	0.96137	0.55505	34.7605	39.5368	36.05	37.85				10	93.5841			9	3							81.4842
				2		3	46.317	0.58202	0.33603	44.8712	47.7628	45.66	46.77								5	3								87.971
				3		3	65.361	1.94235	1.12142	60.5359	70.1861	64.16	67.6								10	3									91.498
				4		3	81.4843	1.76333	1.01806	77.104	85.8647	80.34	83.52								显著性		1	1	0.177	1	1	1	1	1	1
				5		3	91.498	2.113	1.21994	86.249	96.747	89.36	93.58							将显示齐性子集中各个组的平均值。
				总计		15	64.3618	21.2391	5.48391	52.6	76.1236	36.05	93.58							a 使用调和平均值样本大小 = 3.000。
				模型	固定效应			1.58807	0.41004	63.4482	65.2754
41.9143	0.42276	e			随机效应				10.239	35.9339	92.7897			523.34
47.9847	0.46844	d
55.7783	0.62015	c																		1	41.9144	0.42275	h
73.4103	2.78022	b		VAR00002																2	47.9846	0.46832	g
87.971	0.4474	a			VAR00001	N	Alpha 的子集 = 0.05													3	55.778	0.62008	f
							1	2	3	4	5									4	73.4104	2.78064	d
				邓肯a	1	3	37.1487													5	87.971	0.4478	b
					2	3		46.317												6	37.1485	0.96146	i
					3	3			65.361											7	46.3167	0.58208	g
					4	3				81.4843										8	65.3612	1.94258	e
					5	3					91.498									9	81.4842	1.76312	c
					显著性		1	1	1	1	1									10	91.498	2.11319	a
				将显示齐性子集中各个组的平均值。
				a 使用调和平均值样本大小 = 3.000。
