# Supplementary material for: Integrated physiological and transcriptomic data revealed the cold-resistant mechanisms in reproductive organs of the ‘Jinguang’ pear cultivar
Source: Front Plant Sci. 2025 Feb 3;15:1501774. doi: 10.3389/fpls.2024.1501774 (PMC11830666; doi:10.3389/fpls.2024.1501774)
Supplement: Supplementary file 1 [file DataSheet1.zip › Raw data/SOD.xlsx]

## Sheet: Sheet1
SOD
flower					young fruit											1	3.32188		描述
0.292	3.32188	3.07369			0.272	3.55097	3.65788									1	3.05842		VAR00002
0.315	3.05842				0.269	3.58534										1	2.84078				N	平均值	标准差	标准误差	平均值的 95% 置信区间		最小值	最大值	成分间方差
0.334	2.84078				0.247	3.83734										2	4.34135								下限	上限
0.203	4.34135	4.16571			0.204	4.3299	4.44826									2	4.13517		1		3	3.0737	0.24091	0.13909	2.4752	3.6722	2.84	3.32
0.221	4.13517				0.178	4.62772										2	4.02062		2		3	4.1657	0.16253	0.09384	3.762	4.5695	4.02	4.34
0.231	4.02062				0.199	4.38717										3	4.04353		3		3	4.0397	0.05165	0.02982	3.9114	4.168	3.99	4.09
0.229	4.04353	4.03971			0.151	4.937	5.12409									3	4.08935		4		3	4.4368	0.33324	0.1924	3.609	5.2646	4.09	4.75
0.225	4.08935				0.136	5.10882										3	3.98625		5		3	2.8179	0.08648	0.04993	2.603	3.0327	2.74	2.91
0.234	3.98625				0.117	5.32646										4	4.08935		6		3	3.6579	0.15636	0.09028	3.2695	4.0463	3.55	3.84
0.225	4.08935	4.43681			0.165	4.77663	4.76136									4	4.75372		7		3	4.4483	0.15803	0.09124	4.0557	4.8408	4.33	4.63
0.167	4.75372				0.182	4.5819										4	4.46735		8		3	5.1241	0.19518	0.11269	4.6392	5.6089	4.94	5.33
0.192	4.46735				0.152	4.92554										5	2.80641		9		3	4.7614	0.17233	0.09949	4.3333	5.1894	4.58	4.93
0.337	2.80641	2.81787			0.218	4.16953	4.18099									5	2.90951		10		3	4.181	0.0413	0.02384	4.0784	4.2836	4.15	4.23
0.328	2.90951				0.213	4.2268										5	2.73769		总计		30	4.0706	0.70729	0.12913	3.8065	4.3347	2.74	5.33
0.343	2.73769				0.22	4.14662										6	3.55097		模型	固定效应			0.18016	0.03289	4.002	4.1393
																6	3.58534			随机效应				0.22655	3.5581	4.5831			0.50245
																6	3.83734
																7	4.3299
																7	4.62772		VAR00002
				描述												7	4.38717			VAR00001	N	Alpha 的子集 = 0.05
				VAR00002												8	4.937					1	2	3	4	5	6
						N	平均值	标准差	标准误差	平均值的 95% 置信区间		最小值	最大值	成分间方差		8	5.10882		邓肯a	5	3	2.8179
										下限	上限					8	5.32646			1	3	3.0737
3.0733	0.24028	c		1		3	3.0733	0.24028	0.13872	2.4765	3.6702	2.84	3.32			9	4.77663			6	3		3.6579
4.1667	0.16166	ab		2		3	4.1667	0.16166	0.09333	3.7651	4.5682	4.02	4.34			9	4.5819			3	3			4.0397
4.04	0.05	b		3		3	4.04	0.05	0.02887	3.9158	4.1642	3.99	4.09			9	4.92554			2	3			4.1657	4.1657
4.4367	0.33126	a		4		3	4.4367	0.33126	0.19125	3.6138	5.2596	4.09	4.75			10	4.16953			10	3			4.181	4.181
2.82	0.08544	c		5		3	2.82	0.08544	0.04933	2.6078	3.0322	2.74	2.91			10	4.2268			4	3				4.4368
				总计		15	3.7073	0.68324	0.17641	3.329	4.0857	2.74	4.75			10	4.14662			7	3				4.4483
				模型	固定效应			0.20169	0.05208	3.5913	3.8234									9	3					4.7614
					随机效应				0.3196	2.82	4.5947			0.49716						8	3						5.1241
																				显著性		0.097	1	0.375	0.092	1	1
																			将显示齐性子集中各个组的平均值。
																			a 使用调和平均值样本大小 = 3.000。
				VAR00002
					VAR00001	N	Alpha 的子集 = 0.05
							1	2	3
				邓肯a	5	3	2.82												1	3.0737	0.24091	f
					1	3	3.0733												2	4.1657	0.16253	cd
					3	3		4.04											3	4.0397	0.05165	d
					2	3		4.1667	4.1667										4	4.4368	0.33324	c
					4	3			4.4367										5	2.8179	0.08648	f
					显著性		0.155	0.46	0.132										6	3.6579	0.15636	e
				将显示齐性子集中各个组的平均值。															7	4.4483	0.15803	c
				a 使用调和平均值样本大小 = 3.000。															8	5.1241	0.19518	a
																			9	4.7614	0.17233	b
																			10	4.181	0.0413	cd
				描述
				VAR00002
						N	平均值	标准差	标准误差	平均值的 95% 置信区间		最小值	最大值	成分间方差
										下限	上限
3.66	0.15716	d		1		3	3.66	0.15716	0.09074	3.2696	4.0504	3.55	3.84
4.45	0.15875	c		2		3	4.45	0.15875	0.09165	4.0557	4.8443	4.33	4.63
5.1267	0.19553	a		3		3	5.1267	0.19553	0.11289	4.6409	5.6124	4.94	5.33
4.7633	0.17559	b		4		3	4.7633	0.17559	0.10138	4.3271	5.1995	4.58	4.93
4.1833	0.04163	c		5		3	4.1833	0.04163	0.02404	4.0799	4.2868	4.15	4.23
				总计		15	4.4367	0.53402	0.13788	4.1409	4.7324	3.55	5.33
				模型	固定效应			0.15537	0.04012	4.3473	4.5261
					随机效应				0.25004	3.7425	5.1309			0.30455
				VAR00002
					VAR00001	N	Alpha 的子集 = 0.05
							1	2	3	4
				邓肯a	1	3	3.66
					5	3		4.1833
					2	3		4.45
					4	3			4.7633
					3	3				5.1267
					显著性		1	0.062	1	1
				将显示齐性子集中各个组的平均值。
				a 使用调和平均值样本大小 = 3.000。
