# Supplementary material for: Integrated physiological and transcriptomic data revealed the cold-resistant mechanisms in reproductive organs of the ‘Jinguang’ pear cultivar
Source: Front Plant Sci. 2025 Feb 3;15:1501774. doi: 10.3389/fpls.2024.1501774 (PMC11830666; doi:10.3389/fpls.2024.1501774)
Supplement: Supplementary file 1 [file DataSheet1.zip › Raw data/Soluble protein.xlsx]

## Sheet: Sheet1
Soluble protein
flower						young fruit											1	84.1292		描述
0.479	70.1077	84.1292				0.379	54.7231	65.6677	62.2831								1	82.8369		VAR00002
0.472	69.0308	82.8369				0.345	49.4923	59.3908									1	103.329				N	平均值	标准差	标准误差	平均值的 95% 置信区间		最小值	最大值	成分间方差
0.583	86.1077	103.329				0.358	51.4923	61.7908									2	101.298								下限	上限
0.572	84.4154	101.298				0.458	66.8769	80.2523	76.1908								2	93.36		1		3	90.0985	11.4764	6.6259	61.5895	118.607	82.84	103.33
0.529	77.8	93.36				0.414	60.1077	72.1292									2	103.883		2		3	99.5138	5.48383	3.16609	85.8912	113.136	93.36	103.88
0.586	86.5692	103.883				0.436	63.4923	76.1908									3	132.683		3		3	122.898	10.8264	6.25062	96.0042	149.793	111.27	132.68
0.742	110.569	132.683				0.468	68.4154	82.0985	86.8369								3	124.745		4		3	114.16	9.3888	5.42063	90.8369	137.483	106.84	124.74
0.699	103.954	124.745				0.521	76.5692	91.8831									3	111.268		5		3	98.2831	5.93168	3.42466	83.548	113.018	92.07	103.88
0.626	92.7231	111.268				0.492	72.1077	86.5292									4	110.898		6		3	62.2831	3.16729	1.82863	54.4151	70.1511	59.39	65.67
0.624	92.4154	110.898				0.415	60.2615	72.3138	72.9292								4	124.745		7		3	76.1908	4.06154	2.34493	66.1013	86.2802	72.13	80.25
0.699	103.954	124.745				0.387	55.9538	67.1446									4	106.837		8		3	86.8369	4.89956	2.82876	74.6657	99.0081	82.1	91.88
0.602	89.0308	106.837				0.453	66.1077	79.3292									5	103.883		9		3	72.9292	6.11557	3.53083	57.7373	88.1212	67.14	79.33
0.586	86.5692	103.883				0.384	55.4923	66.5908	65.9138								5	92.0677		10		3	65.9138	2.02517	1.16923	60.8831	70.9446	63.64	67.51
0.522	76.7231	92.0677				0.368	53.0308	63.6369									5	98.8985		总计		30	88.9108	20.2995	3.70616	81.3308	96.4907	59.39	132.68
0.559	82.4154	98.8985				0.389	56.2615	67.5138									6	65.6677		模型	固定效应			7.03108	1.28369	86.233	91.5885
																	6	59.3908			随机效应				6.37161	74.4972	103.324			389.495
																	6	61.7908
					描述												7	80.2523
					VAR00002												7	72.1292
							N	平均值	标准差	标准误差	平均值的 95% 置信区间		最小值	最大值	成分间方差		7	76.1908		VAR00002									1	90.0985	11.4764	b
	90.0985	11.4764	c								下限	上限					8	82.0985			VAR00001	N	Alpha 的子集 = 0.05						2	99.5138	5.48383	b
	99.5138	5.48383	bc		1		3	90.0985	11.4764	6.6259	61.5895	118.607	82.84	103.33			8	91.8831					1	2	3	4	5		3	122.898	10.8264	a
	122.898	10.8264	a		2		3	99.5138	5.48383	3.16609	85.8912	113.136	93.36	103.88			8	86.5292		邓肯a	6	3	62.2831						4	114.16	9.3888	a
	114.16	9.3888	ab		3		3	122.898	10.8264	6.25062	96.0042	149.793	111.27	132.68			9	72.3138			10	3	65.9138	65.9138					5	98.2831	5.93168	b
	98.2831	5.93168	bc		4		3	114.16	9.3888	5.42063	90.8369	137.483	106.84	124.74			9	67.1446			9	3	72.9292	72.9292					6	62.2831	3.16729	e
					5		3	98.2831	5.93168	3.42466	83.548	113.018	92.07	103.88			9	79.3292			7	3		76.1908	76.1908				7	76.1908	4.06154	cd
					总计		15	104.991	14.4154	3.72203	97.0078	112.974	82.84	132.68			10	66.5908			8	3			86.8369	86.8369			8	86.8369	4.89956	bc
					模型	固定效应			8.97023	2.3161	99.8302	110.151					10	63.6369			1	3				90.0985			9	72.9292	6.11557	de
						随机效应				5.92255	88.5471	121.434			148.561		10	67.5138			5	3				98.2831			10	65.9138	2.02517	de
																					2	3				99.5138
																					4	3					114.16
																					3	3					122.898
					VAR00002																显著性		0.093	0.105	0.078	0.055	0.144
						VAR00001	N	Alpha 的子集 = 0.05												将显示齐性子集中各个组的平均值。
								1	2	3										a 使用调和平均值样本大小 = 3.000。
					邓肯a	1	3	90.0985
						5	3	98.2831	98.2831
						2	3	99.5138	99.5138											1	90.0985	11.4764	b
						4	3		114.16	114.16										2	99.5138	5.48383	b
						3	3			122.898										3	122.898	10.8264	a
						显著性		0.248	0.065	0.26										4	114.16	9.3888	a
					将显示齐性子集中各个组的平均值。															5	98.2831	5.93168	b
					a 使用调和平均值样本大小 = 3.000。															6	62.2831	3.16729	e
																				7	76.1908	4.06154	cd
																				8	86.8369	4.89956	bc
																				9	72.9292	6.11557	de
					描述															10	65.9138	2.02517	de
					VAR00002
							N	平均值	标准差	标准误差	平均值的 95% 置信区间		最小值	最大值	成分间方差
											下限	上限
					1		3	62.2831	3.16729	1.82863	54.4151	70.1511	59.39	65.67
					2		3	76.1908	4.06154	2.34493	66.1013	86.2802	72.13	80.25
					3		3	86.8369	4.89956	2.82876	74.6657	99.0081	82.1	91.88
					4		3	72.9292	6.11557	3.53083	57.7373	88.1212	67.14	79.33
	62.2831	3.16729	d		5		3	65.9138	2.02517	1.16923	60.8831	70.9446	63.64	67.51
	76.1908	4.06154	b		总计		15	72.8308	9.57593	2.47249	67.5278	78.1337	59.39	91.88
	86.8369	4.89956	a		模型	固定效应			4.29034	1.10776	70.3625	75.299
	72.9292	6.11557	bc			随机效应				4.28118	60.9443	84.7172			85.5066
	65.9138	2.02517	cd
					VAR00002
						VAR00001	N	Alpha 的子集 = 0.05
								1	2	3	4
					邓肯a	1	3	62.2831
						5	3	65.9138	65.9138
						4	3		72.9292	72.9292
						2	3			76.1908
						3	3				86.8369
						显著性		0.324	0.073	0.374	1
					将显示齐性子集中各个组的平均值。
					a 使用调和平均值样本大小 = 3.000。
		CK	90.0985	11.4764	62.2831	3.16729
		M1	99.5138	5.48383	76.1908	4.06154
		M2	122.898	10.8264	86.8369	4.89956
		M3	114.16	9.3888	72.9292	6.11557
		M4	98.2831	5.93168	65.9138	2.02517
