# Supplementary material for: Integrated physiological and transcriptomic data revealed the cold-resistant mechanisms in reproductive organs of the ‘Jinguang’ pear cultivar
Source: Front Plant Sci. 2025 Feb 3;15:1501774. doi: 10.3389/fpls.2024.1501774 (PMC11830666; doi:10.3389/fpls.2024.1501774)
Supplement: Supplementary file 1 [file DataSheet1.zip › Raw data/Soluble sugar content.xlsx]

## Sheet: Sheet1
SS
flower						young fruit
0.179	0.103	4.06747	4.07944			0.164	0.088	3.52897	3.6247			Soluble sugar content
0.182	0.106	4.17517				0.17	0.094	3.74437
0.177	0.101	3.99567				0.166	0.09	3.60077
0.264	0.188	7.11897	6.65227			0.198	0.122	4.74957	4.49827
0.236	0.16	6.11377				0.184	0.108	4.24697
0.253	0.177	6.72407				0.191	0.115	4.49827
0.29	0.214	8.05237	7.40617			0.203	0.127	4.92907	4.90514
0.277	0.201	7.58567				0.193	0.117	4.57007
0.249	0.173	6.58047				0.211	0.135	5.21627
0.282	0.206	7.76517	7.84894			0.232	0.156	5.97017	6.25737
0.278	0.202	7.62157				0.243	0.167	6.36507
0.293	0.217	8.16007				0.245	0.169	6.43687															描述
0.292	0.216	8.12417	8.23187			0.224	0.148	5.68297	5.44364											1	4.06747		VAR00002
0.305	0.229	8.59087				0.217	0.141	5.43167												1	4.17517				N	平均值	标准差	标准误差	平均值的 95% 置信区间		最小值	最大值	成分间方差
0.288	0.212	7.98057				0.211	0.135	5.21627												1	3.99567								下限	上限
																				2	7.11897		1		3	4.0794	0.09035	0.05216	3.855	4.3039	4	4.18
																				2	6.11377		2		3	6.6523	0.50643	0.29239	5.3942	7.9103	6.11	7.12
																				2	6.72407		3		3	7.4062	0.75219	0.43428	5.5376	9.2747	6.58	8.05
				1	4.06747		描述													3	8.05237		4		3	7.8489	0.27885	0.161	7.1562	8.5416	7.62	8.16
				1	4.17517		VAR00002													3	7.58567		5		3	8.2319	0.31909	0.18422	7.4392	9.0245	7.98	8.59
				1	3.99567				N	平均值	标准差	标准误差	平均值的 95% 置信区间		最小值	最大值	成分间方差			3	6.58047		6		3	3.6247	0.10968	0.06332	3.3523	3.8972	3.53	3.74
				2	7.11897								下限	上限						4	7.76517		7		3	4.4983	0.2513	0.14509	3.874	5.1225	4.25	4.75
				2	6.11377		1		3	4.0794	0.09035	0.05216	3.855	4.3039	4	4.18				4	7.62157		8		3	4.9051	0.32376	0.18693	4.1009	5.7094	4.57	5.22
				2	6.72407		2		3	6.6523	0.50643	0.29239	5.3942	7.9103	6.11	7.12				4	8.16007		9		3	6.2574	0.2513	0.14509	5.6331	6.8816	5.97	6.44
				3	8.05237		3		3	7.4062	0.75219	0.43428	5.5376	9.2747	6.58	8.05				5	8.12417		10		3	5.4436	0.23358	0.13486	4.8634	6.0239	5.22	5.68
				3	7.58567		4		3	7.8489	0.27885	0.161	7.1562	8.5416	7.62	8.16				5	8.59087		总计		30	5.8948	1.59927	0.29198	5.2976	6.492	3.53	8.59
				3	6.58047		5		3	8.2319	0.31909	0.18422	7.4392	9.0245	7.98	8.59				5	7.98057		模型	固定效应			0.36162	0.06602	5.7571	6.0325
				4	7.76517		总计		15	6.8437	1.57696	0.40717	5.9704	7.717	4	8.59				6	3.52897			随机效应				0.5148	4.7302	7.0593			2.60665
				4	7.62157		模型	固定效应			0.44944	0.11605	6.5852	7.1023						6	3.74437
				4	8.16007			随机效应				0.73931	4.7911	8.8964			2.66559			6	3.60077
				5	8.12417															7	4.74957		VAR00002
				5	8.59087															7	4.24697			VAR00001	N	Alpha 的子集 = 0.05
				5	7.98057		VAR00002													7	4.49827					1	2	3	4	5	6	7
								VAR00001	N	Alpha 的子集 = 0.05										8	4.92907		邓肯a	6	3	3.6247
		CK	4.0794	0.09035	c					1	2	3								8	4.57007			1	3	4.0794	4.0794
		M1	6.6523	0.50643	b		邓肯a	1	3	4.0794										8	5.21627			7	3		4.4983	4.4983
		M2	7.4062	0.75219	ab			2	3		6.6523									9	5.97017			8	3			4.9051	4.9051
		M3	7.8489	0.27885	a			3	3		7.4062	7.4062								9	6.36507			10	3				5.4436
		M4	8.2319	0.31909	a			4	3			7.8489								9	6.43687			9	3					6.2574
								5	3			8.2319								10	5.68297			2	3					6.6523
								显著性		1	0.067	0.057								10	5.43167			3	3						7.4062
							将显示齐性子集中各个组的平均值。													10	5.21627			4	3						7.8489	7.8489
							a 使用调和平均值样本大小 = 3.000。																	5	3							8.2319
																								显著性		0.139	0.171	0.183	0.083	0.196	0.149	0.209
																							将显示齐性子集中各个组的平均值。
																							a 使用调和平均值样本大小 = 3.000。
					描述
					VAR00002
							N	平均值	标准差	标准误差	平均值的 95% 置信区间		最小值	最大值	成分间方差								1	4.0794	0.09035	fg
											下限	上限											2	6.6523	0.50643	c
					1		3	3.6247	0.10968	0.06332	3.3523	3.8972	3.53	3.74									3	7.4062	0.75219	b
					2		3	4.4983	0.2513	0.14509	3.874	5.1225	4.25	4.75									4	7.8489	0.27885	ab
					3		3	4.9051	0.32376	0.18693	4.1009	5.7094	4.57	5.22									5	8.2319	0.31909	a
					4		3	6.2574	0.2513	0.14509	5.6331	6.8816	5.97	6.44									6	3.6247	0.10968	g
					5		3	5.4436	0.23358	0.13486	4.8634	6.0239	5.22	5.68									7	4.4983	0.2513	ef
					总计		15	4.9458	0.93889	0.24242	4.4259	5.4658	3.53	6.44									8	4.9051	0.32376	de
	3.6247	0.10968	d		模型	固定效应			0.24401	0.063	4.8054	5.0862											9	6.2574	0.2513	c
	4.4983	0.2513	c			随机效应				0.44245	3.7174	6.1743			0.95897								10	5.4436	0.23358	d
	4.9051	0.32376	c
	6.2574	0.2513	a
	5.4436	0.23358	b		VAR00002
						VAR00001	N	Alpha 的子集 = 0.05
								1	2	3	4
					邓肯a	1	3	3.6247
						2	3		4.4983
						3	3		4.9051
						5	3			5.4436
						4	3				6.2574
						显著性		1	0.068	1	1
					将显示齐性子集中各个组的平均值。
					a 使用调和平均值样本大小 = 3.000。
				CK	4.0794	0.09035	3.6247	0.10968
				M1	6.6523	0.50643	4.4983	0.2513
				M2	7.4062	0.75219	4.9051	0.32376
				M3	7.8489	0.27885	6.2574	0.2513
				M4	8.2319	0.31909	5.4436	0.23358
