# Supplementary material for: Integrated physiological and transcriptomic data revealed the cold-resistant mechanisms in reproductive organs of the ‘Jinguang’ pear cultivar
Source: Front Plant Sci. 2025 Feb 3;15:1501774. doi: 10.3389/fpls.2024.1501774 (PMC11830666; doi:10.3389/fpls.2024.1501774)
Supplement: Supplementary file 1 [file DataSheet1.zip › Raw data/qPCR-pycom09g18240;pycom07g14600;pycom15g25080.xlsx]

## Sheet: Sheet1
Well	Well Type	Threshold (dRn)	Ct (dRn)
A1	Unknown	Reference	Reference
A1	Unknown	0.0508	27.25
A2	Unknown	Reference	Reference
A2	Unknown	0.0508	29.01
A3	Unknown	Reference	Reference
A3	Unknown	0.0508	29.5
A4	Unknown	Reference	Reference
A4	Unknown	0.0508	25.57
A5	Unknown	Reference	Reference
A5	Unknown	0.0508	27.22
A6	Unknown	Reference	Reference
A6	Unknown	0.0508	26.97
A7	Unknown	Reference	Reference
A7	Unknown	0.0508	26.88
A8	Unknown	Reference	Reference
A8	Unknown	0.0508	24.17
A9	Unknown	Reference	Reference
A9	Unknown	0.0508	25.15
A10	Unknown	Reference	Reference
A10	Unknown	0.0508	25.67
B1	Unknown	Reference	Reference
B1	Unknown	0.0508	27.63
B2	Unknown	Reference	Reference
B2	Unknown	0.0508	24.12
B3	Unknown	Reference	Reference
B3	Unknown	0.0508	26.43
B4	Unknown	Reference	Reference
B4	Unknown	0.0508	27.1
B5	Unknown	Reference	Reference
B5	Unknown	0.0508	26.8
B6	Unknown	Reference	Reference
B6	Unknown	0.0508	26.35
B7	Unknown	Reference	Reference
B7	Unknown	0.0508	28.97
B8	Unknown	Reference	Reference
B8	Unknown	0.0508	30.16
B9	Unknown	Reference	Reference
B9	Unknown	0.0508	25.38
B10	Unknown	Reference	Reference
B10	Unknown	0.0508	26.81
C1	Unknown	Reference	Reference
C1	Unknown	0.0508	26.65
C2	Unknown	Reference	Reference
C2	Unknown	0.0508	27.28
C3	Unknown	Reference	Reference
C3	Unknown	0.0508	24.82
C4	Unknown	Reference	Reference
C4	Unknown	0.0508	25.73
C5	Unknown	Reference	Reference
C5	Unknown	0.0508	26.73
C6	Unknown	Reference	Reference
C6	Unknown	0.0508	28.51
C7	Unknown	Reference	Reference
C7	Unknown	0.0508	25.16
C8	Unknown	Reference	Reference
C8	Unknown	0.0508	25.52
C9	Unknown	Reference	Reference
C9	Unknown	0.0508	27.22
C10	Unknown	Reference	Reference
C10	Unknown	0.0508	26.24
D1	Unknown	Reference	Reference
D1	Unknown	0.0508	26.53
D2	Unknown	Reference	Reference
D2	Unknown	0.0508	26.62
D3	Unknown	Reference	Reference
D3	Unknown	0.0508	29.72
D4	Unknown	Reference	Reference
D4	Unknown	0.0508	No Ct
D5	Unknown	Reference	Reference
D5	Unknown	0.0508	25.94
D6	Unknown	Reference	Reference
D6	Unknown	0.0508	27.21
D7	Unknown	Reference	Reference
D7	Unknown	0.0508	27.05
D8	Unknown	Reference	Reference
D8	Unknown	0.0508	30.15
D9	Unknown	Reference	Reference
D9	Unknown	0.0508	24.53
D10	Unknown	Reference	Reference
D10	Unknown	0.0508	25.32
E1	Unknown	Reference	Reference
E1	Unknown	0.0508	25.95
E2	Unknown	Reference	Reference
E2	Unknown	0.0508	28.38
E3	Unknown	Reference	Reference
E3	Unknown	0.0508	24.62
E4	Unknown	Reference	Reference
E4	Unknown	0.0508	26.87
E5	Unknown	Reference	Reference
E5	Unknown	0.0508	27.36
E6	Unknown	Reference	Reference
E6	Unknown	0.0508	No Ct
E7	Unknown	Reference	Reference
E7	Unknown	0.0508	No Ct
E8	Unknown	Reference	Reference
E8	Unknown	0.0508	24.62
E9	Unknown	Reference	Reference
E9	Unknown	0.0508	No Ct
E10	Unknown	Reference	Reference
E10	Unknown	0.0508	No Ct
F1	Unknown	Reference	Reference
F1	Unknown	0.0508	No Ct
F2	Unknown	Reference	Reference
F2	Unknown	0.0508	No Ct
F3	Unknown	Reference	Reference
F3	Unknown	0.0508	No Ct
F4	Unknown	Reference	Reference
F4	Unknown	0.0508	No Ct
F5	Unknown	Reference	Reference
F5	Unknown	0.0508	No Ct
F6	Unknown	Reference	Reference
F6	Unknown	0.0508	No Ct
F7	Unknown	Reference	Reference
F7	Unknown	0.0508	No Ct
F8	Unknown	Reference	Reference
F8	Unknown	0.0508	No Ct
F9	Unknown	Reference	Reference
F9	Unknown	0.0508	No Ct
F10	Unknown	Reference	Reference
F10	Unknown	0.0508	No Ct
