# Supplementary material for: Integrated physiological and transcriptomic data revealed the cold-resistant mechanisms in reproductive organs of the ‘Jinguang’ pear cultivar
Source: Front Plant Sci. 2025 Feb 3;15:1501774. doi: 10.3389/fpls.2024.1501774 (PMC11830666; doi:10.3389/fpls.2024.1501774)
Supplement: Supplementary file 1 [file DataSheet1.zip › Raw data/qPCR-pycom15g25310,pycom05g25340.xlsx]

## Sheet: Sheet1
Well	Well Type	Threshold (dRn)	Ct (dRn)
A1	Unknown	Reference	Reference
A1	Unknown	0.0616	27.29
A2	Unknown	Reference	Reference
A2	Unknown	0.0616	26.79
A3	Unknown	Reference	Reference
A3	Unknown	0.0616	29.57
A4	Unknown	Reference	Reference
A4	Unknown	0.0616	23.8
A5	Unknown	Reference	Reference
A5	Unknown	0.0616	25.36
A6	Unknown	Reference	Reference
A6	Unknown	0.0616	24.03
A7	Unknown	Reference	Reference
A7	Unknown	0.0616	27.13
A8	Unknown	Reference	Reference
A8	Unknown	0.0616	26.82
A9	Unknown	Reference	Reference
A9	Unknown	0.0616	26.84
A10	Unknown	Reference	Reference
A10	Unknown	0.0616	25.38
B1	Unknown	Reference	Reference
B1	Unknown	0.0616	28.35
B2	Unknown	Reference	Reference
B2	Unknown	0.0616	26.24
B3	Unknown	Reference	Reference
B3	Unknown	0.0616	24.62
B4	Unknown	Reference	Reference
B4	Unknown	0.0616	23.69
B5	Unknown	Reference	Reference
B5	Unknown	0.0616	24.12
B6	Unknown	Reference	Reference
B6	Unknown	0.0616	No Ct
B7	Unknown	Reference	Reference
B7	Unknown	0.0616	32.07
B8	Unknown	Reference	Reference
B8	Unknown	0.0616	37.12
B9	Unknown	Reference	Reference
B9	Unknown	0.0616	26.94
B10	Unknown	Reference	Reference
B10	Unknown	0.0616	28.38
C1	Unknown	Reference	Reference
C1	Unknown	0.0616	No Ct
C2	Unknown	Reference	Reference
C2	Unknown	0.0616	28.97
C3	Unknown	Reference	Reference
C3	Unknown	0.0616	29.29
C4	Unknown	Reference	Reference
C4	Unknown	0.0616	No Ct
C5	Unknown	Reference	Reference
C5	Unknown	0.0616	28.41
C6	Unknown	Reference	Reference
C6	Unknown	0.0616	34.44
C7	Unknown	Reference	Reference
C7	Unknown	0.0616	31.03
C8	Unknown	Reference	Reference
C8	Unknown	0.0616	29.09
C9	Unknown	Reference	Reference
C9	Unknown	0.0616	No Ct
C10	Unknown	Reference	Reference
C10	Unknown	0.0616	No Ct
D1	Unknown	Reference	Reference
D1	Unknown	0.0616	34.78
D2	Unknown	Reference	Reference
D2	Unknown	0.0616	30.53
D3	Unknown	Reference	Reference
D3	Unknown	0.0616	32.73
D4	Unknown	Reference	Reference
D4	Unknown	0.0616	No Ct
D5	Unknown	Reference	Reference
D5	Unknown	0.0616	No Ct
D6	Unknown	Reference	Reference
D6	Unknown	0.0616	25.52
D7	Unknown	Reference	Reference
D7	Unknown	0.0616	28.19
D8	Unknown	Reference	Reference
D8	Unknown	0.0616	20.53
D9	Unknown	Reference	Reference
D9	Unknown	0.0616	No Ct
D10	Unknown	Reference	Reference
D10	Unknown	0.0616	30.47
E1	Unknown	Reference	Reference
E1	Unknown	0.0616	36.23
E2	Unknown	Reference	Reference
E2	Unknown	0.0616	28.81
E3	Unknown	Reference	Reference
E3	Unknown	0.0616	28.25
E4	Unknown	Reference	Reference
E4	Unknown	0.0616	18.22
E5	Unknown	Reference	Reference
E5	Unknown	0.0616	No Ct
E6	Unknown	Reference	Reference
E6	Unknown	0.0616	31.4
E7	Unknown	Reference	Reference
E7	Unknown	0.0616	No Ct
E8	Unknown	Reference	Reference
E8	Unknown	0.0616	34.69
E9	Unknown	Reference	Reference
E9	Unknown	0.0616	No Ct
E10	Unknown	Reference	Reference
E10	Unknown	0.0616	No Ct
F1	Unknown	Reference	Reference
F1	Unknown	0.0616	27.19
F2	Unknown	Reference	Reference
F2	Unknown	0.0616	29.17
F3	Unknown	Reference	Reference
F3	Unknown	0.0616	35.31
F4	Unknown	Reference	Reference
F4	Unknown	0.0616	No Ct
F5	Unknown	Reference	Reference
F5	Unknown	0.0616	No Ct
F6	Unknown	Reference	Reference
F6	Unknown	0.0616	37.42
F7	Unknown	Reference	Reference
F7	Unknown	0.0616	29.46
F8	Unknown	Reference	Reference
F8	Unknown	0.0616	No Ct
F9	Unknown	Reference	Reference
F9	Unknown	0.0616	29.38
F10	Unknown	Reference	Reference
F10	Unknown	0.0616	28.24
G1	Unknown	Reference	Reference
G1	Unknown	0.0616	34.68
G2	Unknown	Reference	Reference
G2	Unknown	0.0616	30.13
G3	Unknown	Reference	Reference
G3	Unknown	0.0616	32.85
G4	Unknown	Reference	Reference
G4	Unknown	0.0616	27.84
G5	Unknown	Reference	Reference
G5	Unknown	0.0616	No Ct
G6	Unknown	Reference	Reference
G6	Unknown	0.0616	25.99
G7	Unknown	Reference	Reference
G7	Unknown	0.0616	28.06
G8	Unknown	Reference	Reference
G8	Unknown	0.0616	18.92
G9	Unknown	Reference	Reference
G9	Unknown	0.0616	No Ct
G10	Unknown	Reference	Reference
G10	Unknown	0.0616	No Ct
H1	Unknown	Reference	Reference
H1	Unknown	0.0616	No Ct
H2	Unknown	Reference	Reference
H2	Unknown	0.0616	No Ct
H3	Unknown	Reference	Reference
H3	Unknown	0.0616	27.04
H4	Unknown	Reference	Reference
H4	Unknown	0.0616	27.6
H5	Unknown	Reference	Reference
H5	Unknown	0.0616	No Ct
H6	Unknown	Reference	Reference
H6	Unknown	0.0616	No Ct
H7	Unknown	Reference	Reference
H7	Unknown	0.0616	No Ct
H8	Unknown	Reference	Reference
H8	Unknown	0.0616	No Ct
H9	Unknown	Reference	Reference
H9	Unknown	0.0616	No Ct
H10	Unknown	Reference	Reference
H10	Unknown	0.0616	No Ct
